# Supplementary material for: Steroidal Alkaloids from the Roots of Veratrum mengtzeanum Loes. with Their Anti-Inflammatory Activities
Source: Molecules. 2023 Oct 16;28(20):7116. doi: 10.3390/molecules28207116 (PMC10609212; doi:10.3390/molecules28207116)
Supplement: Supplementary file 1 [file molecules-28-07116-s001.zip]

Archive with 1 entries (1 files):
- molecules-2645954-supplementary.pdf
